# Supplementary material for: COVID-19 Serum Drives Spike-Mediated SARS-CoV-2 Variation
Source: Viruses. 2024 May 11;16(5):763. doi: 10.3390/v16050763 (PMC11126028; doi:10.3390/v16050763)
Supplement: Supplementary file 1 [file viruses-16-00763-s001.zip]

Archive with 1 entries (1 files):
- viruses-2964699-supplementary.pdf
